# Supplementary material for: Societal benefits of halving agricultural ammonia emissions in China far exceed the abatement costs
Source: Nat Commun. 2020 Aug 31;11:4357. doi: 10.1038/s41467-020-18196-z (PMC7459339; doi:10.1038/s41467-020-18196-z)
Supplement: Supplementary file 4 — Source Data [file 41467_2020_18196_MOESM4_ESM.xlsx]

## Sheet: content
MS Figure
Figure 1	Marginal abatement cost curve of agricultural NH3 emissions in China
Figure 2	Agricultural NH3 emissions under different scenarios and source contribution in 2050
Figure 3	Costs and benefits of NH3 mitigation during 2020-2050 in China.
Supplementary Figure
Supplementary Figure 1	Integrated assessment framework of agricultural NH3 mitigation
Supplementary Figure 2	NH3 and GHG emissions from agricultural production
Supplementary Figure 3	The framework of input drivers in scenario analysis
Supplementary Figure 4	Responses of annual concentration of PM2.5 compositions to NH3 mitigation in China simulated by WRF-CMAQ

## Sheet: Fig 1
Figure 1 Marginal abatement cost curve of agricultural NH3 emissions in China
name1	name2	code	emission reductions	additional cost	mitigation	abatement cost
			（Gg NH3/yr）	(billion $)	(Tg)	(billion $)
RNF	crops	RNF_crops	1041	-1.96	1.041	-1.96
LNF	laying hens	LNF_laying hens	90.6477	-0.0213458	1.13165	-1.98135
LNF	other poultry	LNF_other poultry	56.0471	-0.0101939	1.18769	-1.99154
LNF	hog	LNF_hog	214.019	-0.00428038	1.40171	-1.99582
HA	sheep	HA_sheep	0	0	1.40171	-1.99582
LNF	other cattle	LNF_other cattle	77.2075	0.01124	1.47892	-1.98458
LNF	sheep	LNF_sheep	62.295	0.0122885	1.54122	-1.97229
GRA	sheep	GRA_sheep	5.2	0.000835974	1.54642	-1.97146
LNF	sow	LNF_sow	53.3585	0.012864	1.59977	-1.95859
LNF	dairy cattle	LNF_dairy cattle	35.7681	0.0107304	1.63554	-1.94786
CS	sow	CS_sow	97.2771	0.0368942	1.73282	-1.91097
CS	hog	CS_hog	317.086	0.122622	2.04991	-1.78835
GRA	cattle	GRA_cattle	3.4	0.00107517	2.05331	-1.78727
IA	other poultry	IA_other poultry	65.8363	0.0429969	2.11914	-1.74427
IA	laying hens	IA_laying hens	94.9289	0.0615633	2.21407	-1.68271
IA	other cattle	IA_other cattle	146.914	0.172368	2.36098	-1.51034
IA	hog	IA_hog	137.755	0.1935	2.49874	-1.31684
IA	sow	IA_sow	42.103	0.0586015	2.54084	-1.25824
IA	dairy cattle	IA_dairy cattle	70.3875	0.103671	2.61123	-1.15457
IA	sheep	IA_sheep	214.123	0.342277	2.82535	-0.812292
HA	laying hens	HA_laying hens	211.579	0.293141	3.03693	-0.519151
CS	laying hens	CS_laying hens	19.1198	0.0368851	3.05605	-0.482266
CS	other poultry	CS_other poultry	26.7377	0.0571312	3.08279	-0.425134
IFM	maize	IFM_maize	501.178	0.986697	3.58397	0.561562
IFM	rice	IFM_rice	381.791	0.816075	3.96576	1.37764
HA	other poultry	HA_other poultry	146.734	0.337667	4.11249	1.7153
IFM	wheat	IFM_wheat	363.717	0.866353	4.47621	2.58166
CS	sheep	CS_sheep	0	0	4.47621	2.58166
CS	other cattle	CS_other cattle	134.026	0.508578	4.61024	3.09023
CS	dairy cattle	CS_dairy cattle	62.6885	0.269355	4.67292	3.35959
IFM	sugar crops	IFM_sugar crops	23.5232	0.0980804	4.69645	3.45767
HA	hog	HA_hog	252.288	1.05961	4.94874	4.51728
IFM	beans	IFM_beans	5.6768	0.0258356	4.95441	4.54312
HA	sow	HA_sow	98.5393	0.482843	5.05295	5.02596
IFM	fruits	IFM_fruits	84.9404	0.416556	5.13789	5.44252
IFM	tubers	IFM_tubers	33.1082	0.163799	5.171	5.60631
IFM	vegetables	IFM_vegetables	139.522	0.96939	5.31052	6.5757
IFM	oil crops	IFM_oil crops	13.5132	0.0977431	5.32404	6.67345
HA	dairy cattle	HA_dairy cattle	48.3343	0.435009	5.37237	7.10846
IFM	cotton	IFM_cotton	18.5166	0.168473	5.39089	7.27693
HA	other cattle	HA_other cattle	69.5704	1.04356	5.46046	8.32048

## Sheet: Fig 2
Figure 2a. Agricultural NH3 emissions under different scenarios
Year	2000	2001	2002	2003	2004	2005	2006	2007	2008	2009	2010	2011	2012	2013	2014	2015	2020	2025	2030	2035	2040	2045	2050
NH3 emission (Tg N)	7.88038	8.10038	8.25267	8.30181	8.68485	8.71328	9.02181	9.21049	9.14911	9.50512	9.5389	9.5102	9.83224	10.1729	10.2926	10.5434	#N/A	#N/A	#N/A	#N/A	#N/A	#N/A	#N/A
BAU	#N/A	#N/A	#N/A	#N/A	#N/A	#N/A	#N/A	#N/A	#N/A	#N/A	#N/A	#N/A	#N/A	#N/A	#N/A	10.5434	10.8847	11.469	11.7457	12.0506	11.9988	11.9158	11.8913
DIET	#N/A	#N/A	#N/A	#N/A	#N/A	#N/A	#N/A	#N/A	#N/A	#N/A	#N/A	#N/A	#N/A	#N/A	#N/A	10.5434	9.92503	9.67591	9.74858	9.74858	9.61191	9.48333	9.34208
NUE	#N/A	#N/A	#N/A	#N/A	#N/A	#N/A	#N/A	#N/A	#N/A	#N/A	#N/A	#N/A	#N/A	#N/A	#N/A	10.5434	10.1508	9.98756	9.87536	9.75086	9.47866	9.19555	8.85984
REC	#N/A	#N/A	#N/A	#N/A	#N/A	#N/A	#N/A	#N/A	#N/A	#N/A	#N/A	#N/A	#N/A	#N/A	#N/A	10.5434	10.4727	10.7213	10.7376	10.6084	10.01	9.39448	9.03101
ALL	#N/A	#N/A	#N/A	#N/A	#N/A	#N/A	#N/A	#N/A	#N/A	#N/A	#N/A	#N/A	#N/A	#N/A	#N/A	10.5434	8.05337	7.36085	6.53484	6.02561	5.38149	5.00027	4.69972
Figure 2b. NH3 emission from cropland and livestock production under different scenarios in 2050
	cropland		livestock
	NH3 (Tg yr-1)	SD(95% CI)	NH3 (Tg yr-1)	SD(95% CI)
BAU	5.83267	0.193221	6.05864	0.171624
DIET	5.12349	0.163489	4.2186	0.121801
NUE	3.5219	0.108023	5.33795	0.172803
REC	2.63995	0.0810436	6.39106	0.20882
ALL	1.29773	0.0435912	3.402	0.103741

## Sheet: Fig 3
Figure 3 Costs and benefits of NH3 mitigation during 2020-2050 in China.
		DIET	DIET	DIET	DIET	DIET	NUE	NUE	NUE	NUE	NUE	REC	REC	REC	REC	REC	ALL	ALL	ALL	ALL	ALL
		Health benefit	Ecosystem benefit	Abatement cost	Acid rain damage	GHG benefit	Health benefit	Ecosystem benefit	Abatement cost	Acid rain damage	GHG benefit	Health benefit	Ecosystem benefit	Abatement cost	Acid rain damage	GHG benefit	Health benefit	Ecosystem benefit	Abatement cost	Acid rain damage	GHG benefit
2020	D	4.34286	2.57368	-0.412341	-0.881684	1.07022
	N						4.02999	1.96822	-1.47138	-0.674267	0.351843
	R											3.61555	1.10493	-0.588341	-0.378524	0.153503
	A																7.81809	7.59307	-4.31267	-2.60121	1.81277
2030	D	8.36328	5.87408	-0.833423	-1.75727	5.2193
	N						8.36328	5.53778	-3.10037	-1.65666	2.53348
	R											6.25391	2.98468	-1.46901	-0.892886	0.841925
	A																20.4112	15.4288	-8.4041	-4.61561	8.51056
2040	D	11.6104	7.06731	-1.00267	-2.15324	8.74737
	N						11.6104	7.46185	-4.01516	-2.27345	5.75317
	R											10.3726	5.88874	-2.80901	-1.79416	2.55091
	A																35.6889	19.5932	-10.5364	-5.96958	15.2586
2050	D	14.7588	7.54806	-1.08588	-2.41424	11.8145
	N						14.7588	8.97592	-4.61751	-2.87094	9.61544
	R											16.1027	8.46911	-3.95898	-2.70884	4.56634
	A																50.6382	21.2937	-11.3832	-6.81077	21.6098

## Sheet: supplementary Fig 1
Supplementary Figure 1 Integrated assessment framework of NH3 mitigation

## Sheet: supplementary Fig 2
	Supplementary Figure 2 NH3 and GHG emissions from agricultural production

## Sheet: supplementary Fig 3
					Supplementary Figure 3 The framework of input drivers in scenario analysis (2020-2050)

## Sheet: supplementary Fig 4
Supplementary Figure 4 Responses of annual concentration of PM2.5 compositions to NH3 mitigation in China simulated by WRF-CMAQ
	PM2.5	Sulfate	Nitrate	Ammonium
0.2	0.027	0.0093617	0.110169	0.0604
0.4	0.063	0.0178723	0.254237	0.155
0.6	0.113	0.0255319	0.449153	0.276
0.8	0.19	0.0331915	0.728814	0.501
1	0.298	0.0394468	0.991525	1
